# Supplementary material for: Predictors of hyperlactataemia among children presenting with malaria in a low transmission area in The Gambia
Source: Malar J. 2013 Nov 15;12:423. doi: 10.1186/1475-2875-12-423 (PMC3842629; doi:10.1186/1475-2875-12-423)
Supplement: Additional file 2 — HL Model Based Risk Prediction Tool v5.1.xlsx. Spreadsheet implementation of final predictive model. [file 1475-2875-12-423-S2.xlsx]

## Sheet: Sheet1
	Hyperlactataemia model based risk estimation tool
			(years)	(months)
		Age	4
				4
			(M/F)
		Sex	M
			(0 to 5)
		Blantyre score	5
			(0 to 100, do not enter % sign)
		% parasitaemia	12
			(breaths per minute)
		Respiratory rate	48	23
				2.08696
			(Y/N)
		Deep breathing?	Y
		Predicted log odds of hyperlactataemia	-1.30576
		Predicted probability of hyperlactataemia	0.21 (21%)
	This tool implements the following risk prediction model: log odds of HL = -5.852724 - 0.0198901*(years since 5th birthday if aged<5 years, 0 otherwise) + 0.3589414 (if male sex) + 0.9853369 (if Blantyre score is 3 or 4) + 1.821678 (if Blantyre score is 0, 1, or 2) + 0.0664418*(% parasitaemia) + 1.129665*(age-specific respiratory rate ratio) +1.033156 (if deep breathing is present). The predicted…
